# Supplementary material for: A coevolution analysis for identifying protein-protein interactions by Fourier transform
Source: PLoS One. 2017 Apr 21;12(4):e0174862. doi: 10.1371/journal.pone.0174862 (PMC5400233; doi:10.1371/journal.pone.0174862)
Supplement: S2 File — (XLSX) [file pone.0174862.s002.xlsx]

## Sheet: GenBankIds_Ebola
Id	desc
FJ217161	BDBV/Bundibugyo/Bundibugyo,Uganda/2007-11
NC_014373	BDBV/Bundibugyo/Uganda/2007
KC545393	BDBV/EboBund-112/Isiro,DRC/2012
KC545394	BDBV/EboBund-120/Isiro,DRC/2012
KC545395	BDBV/EboBund-122/Isiro,DRC/2012
KC545396	BDBV/EboBund-14/Isiro,DRC/2012
AF086833	EBOV/Mayinga1/Yambuku,DRC/1976
AY142960	EBOV/Mayinga3/Yambuku,DRC/1976
NC_002549	EBOV/Mayinga4/Yambuku,DRC/1976
AF272001	EBOV/Mayinga5/Yambuku,DRC/1976
KC242801	EBOV/deRoover/DRC/1976
KC242791	EBOV/Bonduni/Tandala,DRC/1977
KC242792	EBOV/Gabon/Mekouka,Gabon/1994
AY354458	EBOV/Zaire/Kikwit,DRC/1995
KC242796	EBOV/13625Kikwit/Kikwit,DRC/1995
KC242799	EBOV/13709Kikwit/Kikwit,DRC/1995
JQ352763	EBOV/Kikwit/Kikwit,DRC/1995
KC242793	EBOV/1Eko/Gabon/1996
KC242794	EBOV/2Nza/Gabon/1996
KC242795	EBOV/1Mbie/Gabon/1996
KC242797	EBOV/1Oba/Gabon/1996
KC242798	EBOV/1Ikot/Gabon/1996
KC242800	EBOV/Ilembe/Elombe,Gabon/2002
KC242784	EBOV/Luebo9/Luebo,DRC/2007
KC242785	EBOV/Luebo0/Luebo,DRC/2007
KC242786	EBOV/Luebo1/Luebo,DRC/2007
KC242787	EBOV/Luebo23/Luebo,DRC/2007
KC242788	EBOV/Luebo43/Luebo,DRC/2007
KC242789	EBOV/Luebo4/Luebo,DRC/2007
KC242790	EBOV/Luebo5/Luebo,DRC/2007
HQ613403	EBOV/M-M/DRC/2007
HQ613402	EBOV/034-KS/DRC/2008
KJ660346	EBOV/Kissidougou-C15/Kissidougou,Guinea/2014
KJ660347	EBOV/Gueckedou-C07/Gueckedou,Guinea/2014
KJ660348	EBOV/Gueckedou-C05/Gueckedou,Guinea/2014
KM034562 EBOV/ManoRiver-G3686.1/SierraLeone/2014
KM233050 EBOV/ManoRiver-G3713.2/SierraLeone/2014
KM233096 EBOV/ManoRiver-G3822/SierraLeone/2014
KM233109 EBOV/ManoRiver-G3846/SierraLeone/2014
KM233113 EBOV/ManoRiver-G3856.1/SierraLeone/2014
AY769362	RESTV/Pennsylvania1/Philippines/1989
NC_004161	RESTV/Pennsylvania2/Philippines/1989
AF522874	RESTV/Pennsylvania/Philippines/1990
AB050936	RESTV/Reston/Philippines/1996
JX477166	RESTV/MkCQ8167/Philippines/1996
FJ621583	RESTV/Reston08-A/Philippines/2008
FJ621584	RESTV/Reston08-C/Philippines/2008
FJ621585	RESTV/Reston08-E/Philippines/2008
JX477165	RESTV/Reston09-A/Philippines/2009
FJ968794	SUDV/Boniface/Sudan/1976
KC242783	SUDV/Maleo/Maleo,Sudan/1979
AY729654	SUDV/Gulu3/Gulu,Uganda/2000
AY729654	SUDV/Gulu1/Gulu,Uganda/2000
NC_006432	SUDV/Gulu2/Gulu,Uganda/2000
EU338380 SUDV/Yambio/Yambio,South Sudan/2004
JN638998	SUDV/Nakisamata/Nakisimata,Uganda/2011-05
KC545389	SUDV/EboSud-602/Kibaale,Uganda/2012
KC545390	SUDV/EboSud-603/Kibaale,Uganda/2012
KC545391	SUDV/EboSud-609/Kibaale,Uganda/2012
KC545392	SUDV/EboSud-682/Kibaale,Uganda/2012
KC589025	SUDV/EboSud-639/Luwero,Uganda/2012
JN408064	MARV/LakeVictoria-Leiden/2008
KC545388	MARV/isolateMbg-423/2012
JX458852	MARV/R.aegyptiacus-tc/UGA/2008
JX458851	MARV/H.sapiens-tc/COD/1999
NC_001608 MARV/LakeVictoria-Mausoke/1980
DQ447649	MARV/LakeVictoria-Ravn/1987
FJ217162	TAFV/Cote_dIvoire/Tai Forest,Ivory Coast/1994
KP120616 EBOV/ebolavirus isolate Ebola1/2014
KP658432	EBOV/ebolavirus isolate Ebola2/2014
KR025228	EBOV/ebolavirus isolate Ebola3/2014
KJ660346 EBOV/ebolavirus H.sapiens-wt/GIN/2014/Makona-Kissidougou-C15/2014

## Sheet: GenBankIds_Influzena
	Id	desc
0	JX308801	Influenza A virus (A/duck/Shanghai/C84/2009(H3N2)) segment 4 hemagglutinin (HA) gene
1	JX286592	Influenza A virus (A/duck/Shanghai/C84/2009(H3N2)) segment 7 matrix protein 2 (M2) and matrix protein 1 (M1) genes
2	JX286593	Influenza A virus (A/duck/Shanghai/C84/2009(H3N2)) segment 6 neuraminidase (NA) gene
3	JX286594	Influenza A virus (A/duck/Shanghai/C84/2009(H3N2)) segment 5 nucleocapsid protein (NP) gene
4	JX286595	Influenza A virus (A/duck/Shanghai/C84/2009(H3N2)) segment 8 nuclear export protein (NEP) and nonstructural protein 1 (NS1) genes
5	JX286596	Influenza A virus (A/duck/Shanghai/C84/2009(H3N2)) segment 3 polymerase PA (PA) gene
6	JX286597	Influenza A virus (A/duck/Shanghai/C84/2009(H3N2)) segment 2 polymerase PB1 (PB1) and PB1-F2 protein (PB1-F2) genes
7	JX286598	Influenza A virus (A/duck/Shanghai/C84/2009(H3N2)) segment 1 polymerase PB2 (PB2) gene
8	JX397999	Influenza A virus (A/swine/Hungary/362/2011(H1N1)) segment 4 hemagglutinin (HA) gene
9	JX398000	Influenza A virus (A/swine/Hungary/362/2011(H1N1)) segment 7 matrix protein 2 (M2) and matrix protein 1 (M1) genes
10	JX398001	Influenza A virus (A/swine/Hungary/362/2011(H1N1)) segment 6 neuraminidase (NA) gene
11	JX398002	Influenza A virus (A/swine/Hungary/362/2011(H1N1)) segment 5 nucleocapsid protein (NP) gene
12	JX398003	Influenza A virus (A/swine/Hungary/362/2011(H1N1)) segment 8 nonstructural protein 2 (NEP) and nonstructural protein 1 (NS1) genes
13	JX398004	Influenza A virus (A/swine/Hungary/362/2011(H1N1)) segment 3 polymerase PA (PA) gene
14	JX398005	Influenza A virus (A/swine/Hungary/362/2011(H1N1)) segment 2 polymerase PB1 (PB1) gene
15	JX398006	Influenza A virus (A/swine/Hungary/362/2011(H1N1)) segment 1 polymerase PB2 (PB2) gene
16	JX096501	Influenza A virus (A/swine/Guangdong/L21/2011(H3N2)) segment 1 polymerase PB2 (PB2) gene
17	JX096502	Influenza A virus (A/swine/Guangdong/L21/2011(H3N2)) segment 2 polymerase PB1 (PB1) and PB1-F2 protein (PB1-F2) genes
18	JX096503	Influenza A virus (A/swine/Guangdong/L21/2011(H3N2)) segment 3 polymerase PA (PA) gene
19	JX096504	Influenza A virus (A/swine/Guangdong/L21/2011(H3N2)) segment 4 hemagglutinin (HA) gene
20	JX096505	Influenza A virus (A/swine/Guangdong/L21/2011(H3N2)) segment 5 nucleocapsid protein (NP) gene
21	JX096506	Influenza A virus (A/swine/Guangdong/L21/2011(H3N2)) segment 6 neuraminidase (NA) gene
22	JX096507	Influenza A virus (A/swine/Guangdong/L21/2011(H3N2)) segment 7 matrix protein 2 (M2) and matrix protein 1 (M1) genes
23	JX096508	Influenza A virus (A/swine/Guangdong/L21/2011(H3N2)) segment 8 nuclear export protein (NEP) and nonstructural protein 1 (NS1) genes
24	KF155142	Influenza A virus (A/canine/Korea/MV1/2012(H3N2)) segment 1 polymerase PB2 (PB2) gene
25	KF155143	Influenza A virus (A/canine/Korea/MV1/2012(H3N2)) segment 2 polymerase PB1 (PB1) and PB1-F2 protein (PB1-F2) genes
26	KF155144	Influenza A virus (A/canine/Korea/MV1/2012(H3N2)) segment 3 polymerase PA (PA) and PA-X protein (PA-X) genes
27	KF155145	Influenza A virus (A/canine/Korea/MV1/2012(H3N2)) segment 4 hemagglutinin (HA) gene
28	KF155146	Influenza A virus (A/canine/Korea/MV1/2012(H3N2)) segment 5 nucleocapsid protein (NP) gene
29	KF155147	Influenza A virus (A/canine/Korea/MV1/2012(H3N2)) segment 6 neuraminidase (NA) gene
30	KF155148	Influenza A virus (A/canine/Korea/MV1/2012(H3N2)) segment 7 matrix protein 2 (M2) and matrix protein 1 (M1) genes
31	KF155149	Influenza A virus (A/canine/Korea/MV1/2012(H3N2)) segment 8 nuclear export protein (NEP) and nonstructural protein 1 (NS1) genes
32	KM366535	Influenza A virus (A/Helsinki/162M/2014(H1N1)) segment 4 hemagglutinin (HA) gene
33	KM366536	Influenza A virus (A/Helsinki/162M/2014(H1N1)) segment 7 matrix protein 2 (M2) and matrix protein 1 (M1) genes
34	KM366537	Influenza A virus (A/Helsinki/162M/2014(H1N1)) segment 6 neuraminidase (NA) gene
35	KM366538	Influenza A virus (A/Helsinki/162M/2014(H1N1)) segment 5 nucleocapsid protein (NP) gene
36	KM366539	Influenza A virus (A/Helsinki/162M/2014(H1N1)) segment 8 nuclear export protein (NEP) and nonstructural protein 1 (NS1) genes
37	KM366540	Influenza A virus (A/Helsinki/162M/2014(H1N1)) segment 3 polymerase PA (PA) and PA-X protein (PA-X) genes
38	KM366541	Influenza A virus (A/Helsinki/162M/2014(H1N1)) segment 2 polymerase PB1 (PB1) gene
39	KM366542	Influenza A virus (A/Helsinki/162M/2014(H1N1)) segment 1 polymerase PB2 (PB2) gene
40	KM437714	Influenza A virus (A/Finland/30/2014(H1N1)) segment 4 hemagglutinin (HA) gene
41	KM437715	Influenza A virus (A/Finland/30/2014(H1N1)) segment 7 matrix protein 2 (M2) and matrix protein 1 (M1) genes
42	KM437716	Influenza A virus (A/Finland/30/2014(H1N1)) segment 6 neuraminidase (NA) gene
43	KM437717	Influenza A virus (A/Finland/30/2014(H1N1)) segment 5 nucleocapsid protein (NP) gene
44	KM437718	Influenza A virus (A/Finland/30/2014(H1N1)) segment 8 nuclear export protein (NEP) and nonstructural protein 1 (NS1) genes
45	KM437719	Influenza A virus (A/Finland/30/2014(H1N1)) segment 3 polymerase PA (PA) and PA-X protein (PA-X) genes
46	KM437720	Influenza A virus (A/Finland/30/2014(H1N1)) segment 2 polymerase PB1 (PB1) gene
47	KM437721	Influenza A virus (A/Finland/30/2014(H1N1)) segment 1 polymerase PB2 (PB2) gene
48	KM437730	Influenza A virus (A/Finland/37/2014(H1N1)) segment 4 hemagglutinin (HA) gene
49	KM437731	Influenza A virus (A/Finland/37/2014(H1N1)) segment 7 matrix protein 2 (M2) and matrix protein 1 (M1) genes
50	KM437732	Influenza A virus (A/Finland/37/2014(H1N1)) segment 6 neuraminidase (NA) gene
51	KM437733	Influenza A virus (A/Finland/37/2014(H1N1)) segment 5 nucleocapsid protein (NP) gene
52	KM437734	Influenza A virus (A/Finland/37/2014(H1N1)) segment 8 nuclear export protein (NEP) and nonstructural protein 1 (NS1) genes
53	KM437735	Influenza A virus (A/Finland/37/2014(H1N1)) segment 3 polymerase PA (PA) and PA-X protein (PA-X) genes
54	KM437736	Influenza A virus (A/Finland/37/2014(H1N1)) segment 2 polymerase PB1 (PB1) gene
55	KM437737	Influenza A virus (A/Finland/37/2014(H1N1)) segment 1 polymerase PB2 (PB2) gene
56	KM437738	Influenza A virus (A/Finland/43/2014(H1N1)) segment 4 hemagglutinin (HA) gene
57	KM437739	Influenza A virus (A/Finland/43/2014(H1N1)) segment 7 matrix protein 2 (M2) and matrix protein 1 (M1) genes
58	KM437740	Influenza A virus (A/Finland/43/2014(H1N1)) segment 6 neuraminidase (NA) gene
59	KM437741	Influenza A virus (A/Finland/43/2014(H1N1)) segment 5 nucleocapsid protein (NP) gene
60	KM437742	Influenza A virus (A/Finland/43/2014(H1N1)) segment 8 nuclear export protein (NEP) and nonstructural protein 1 (NS1) genes
61	KM437743	Influenza A virus (A/Finland/43/2014(H1N1)) segment 3 polymerase PA (PA) and PA-X protein (PA-X) genes
62	KM437744	Influenza A virus (A/Finland/43/2014(H1N1)) segment 2 polymerase PB1 (PB1) gene
63	KM437745	Influenza A virus (A/Finland/43/2014(H1N1)) segment 1 polymerase PB2 (PB2) gene
64	KM437746	Influenza A virus (A/Finland/44/2014(H1N1)) segment 4 hemagglutinin (HA) gene
65	KM437747	Influenza A virus (A/Finland/44/2014(H1N1)) segment 7 matrix protein 2 (M2) and matrix protein 1 (M1) genes
66	KM437748	Influenza A virus (A/Finland/44/2014(H1N1)) segment 6 neuraminidase (NA) gene
67	KM437749	Influenza A virus (A/Finland/44/2014(H1N1)) segment 5 nucleocapsid protein (NP) gene
68	KM437750	Influenza A virus (A/Finland/44/2014(H1N1)) segment 8 nuclear export protein (NEP) and nonstructural protein 1 (NS1) genes
69	KM437751	Influenza A virus (A/Finland/44/2014(H1N1)) segment 3 polymerase PA (PA) and PA-X protein (PA-X) genes
70	KM437752	Influenza A virus (A/Finland/44/2014(H1N1)) segment 2 polymerase PB1 (PB1) gene
71	KM437753	Influenza A virus (A/Finland/44/2014(H1N1)) segment 1 polymerase PB2 (PB2) gene
72	KM366583	Influenza A virus (A/Helsinki/340M/2014(H1N1)) segment 4 hemagglutinin (HA) gene
73	KM366584	Influenza A virus (A/Helsinki/340M/2014(H1N1)) segment 7 matrix protein 2 (M2) and matrix protein 1 (M1) genes
74	KM366585	Influenza A virus (A/Helsinki/340M/2014(H1N1)) segment 6 neuraminidase (NA) gene
75	KM366586	Influenza A virus (A/Helsinki/340M/2014(H1N1)) segment 5 nucleocapsid protein (NP) gene
76	KM366587	Influenza A virus (A/Helsinki/340M/2014(H1N1)) segment 8 nuclear export protein (NEP) and nonstructural protein 1 (NS1) genes
77	KM366588	Influenza A virus (A/Helsinki/340M/2014(H1N1)) segment 3 polymerase PA (PA) and PA-X protein (PA-X) genes
78	KM366589	Influenza A virus (A/Helsinki/340M/2014(H1N1)) segment 2 polymerase PB1 (PB1) gene
79	KM366590	Influenza A virus (A/Helsinki/340M/2014(H1N1)) segment 1 polymerase PB2 (PB2) gene
80	KM366591	Influenza A virus (A/Helsinki/347M/2014(H1N1)) segment 4 hemagglutinin (HA) gene
81	KM366592	Influenza A virus (A/Helsinki/347M/2014(H1N1)) segment 7 matrix protein 2 (M2) and matrix protein 1 (M1) genes
82	KM366593	Influenza A virus (A/Helsinki/347M/2014(H1N1)) segment 6 neuraminidase (NA) gene
83	KM366594	Influenza A virus (A/Helsinki/347M/2014(H1N1)) segment 5 nucleocapsid protein (NP) gene
84	KM366595	Influenza A virus (A/Helsinki/347M/2014(H1N1)) segment 8 nuclear export protein (NEP) and nonstructural protein 1 (NS1) genes
85	KM366596	Influenza A virus (A/Helsinki/347M/2014(H1N1)) segment 3 polymerase PA (PA) and PA-X protein (PA-X) genes
86	KM366597	Influenza A virus (A/Helsinki/347M/2014(H1N1)) segment 2 polymerase PB1 (PB1) gene
87	KM366598	Influenza A virus (A/Helsinki/347M/2014(H1N1)) segment 1 polymerase PB2 (PB2) gene
88	KM366599	Influenza A virus (A/Helsinki/359M/2014(H1N1)) segment 4 hemagglutinin (HA) gene
89	KM366600	Influenza A virus (A/Helsinki/359M/2014(H1N1)) segment 7 matrix protein 2 (M2) and matrix protein 1 (M1) genes
90	KM366601	Influenza A virus (A/Helsinki/359M/2014(H1N1)) segment 6 neuraminidase (NA) gene
91	KM366602	Influenza A virus (A/Helsinki/359M/2014(H1N1)) segment 5 nucleocapsid protein (NP) gene
92	KM366603	Influenza A virus (A/Helsinki/359M/2014(H1N1)) segment 8 nuclear export protein (NEP) and nonstructural protein 1 (NS1) genes
93	KM366604	Influenza A virus (A/Helsinki/359M/2014(H1N1)) segment 3 polymerase PA (PA) and PA-X protein (PA-X) genes
94	KM366605	Influenza A virus (A/Helsinki/359M/2014(H1N1)) segment 2 polymerase PB1 (PB1) gene
95	KM366606	Influenza A virus (A/Helsinki/359M/2014(H1N1)) segment 1 polymerase PB2 (PB2) gene
96	KM437754	Influenza A virus (A/Finland/61/2014(H1N1)) segment 4 hemagglutinin (HA) gene
97	KM437755	Influenza A virus (A/Finland/61/2014(H1N1)) segment 7 matrix protein 2 (M2) and matrix protein 1 (M1) genes
98	KM437756	Influenza A virus (A/Finland/61/2014(H1N1)) segment 6 neuraminidase (NA) gene
99	KM437757	Influenza A virus (A/Finland/61/2014(H1N1)) segment 5 nucleocapsid protein (NP) gene
100	KM437758	Influenza A virus (A/Finland/61/2014(H1N1)) segment 8 nuclear export protein (NEP) and nonstructural protein 1 (NS1) genes
101	KM437759	Influenza A virus (A/Finland/61/2014(H1N1)) segment 3 polymerase PA (PA) and PA-X protein (PA-X) genes
102	KM437760	Influenza A virus (A/Finland/61/2014(H1N1)) segment 2 polymerase PB1 (PB1) gene
103	KM437761	Influenza A virus (A/Finland/61/2014(H1N1)) segment 1 polymerase PB2 (PB2) gene
104	KM437762	Influenza A virus (A/Finland/68/2014(H1N1)) segment 4 hemagglutinin (HA) gene
105	KM437763	Influenza A virus (A/Finland/68/2014(H1N1)) segment 7 matrix protein 2 (M2) and matrix protein 1 (M1) genes
106	KM437764	Influenza A virus (A/Finland/68/2014(H1N1)) segment 6 neuraminidase (NA) gene
107	KM437765	Influenza A virus (A/Finland/68/2014(H1N1)) segment 5 nucleocapsid protein (NP) gene
108	KM437766	Influenza A virus (A/Finland/68/2014(H1N1)) segment 8 nuclear export protein (NEP) and nonstructural protein 1 (NS1) genes
109	KM437767	Influenza A virus (A/Finland/68/2014(H1N1)) segment 3 polymerase PA (PA) and PA-X protein (PA-X) genes
110	KM437768	Influenza A virus (A/Finland/68/2014(H1N1)) segment 2 polymerase PB1 (PB1) gene
111	KM437769	Influenza A virus (A/Finland/68/2014(H1N1)) segment 1 polymerase PB2 (PB2) gene
112	KM366607	Influenza A virus (A/Helsinki/394N/2014(H1N1)) segment 4 hemagglutinin (HA) gene
113	KM366608	Influenza A virus (A/Helsinki/394N/2014(H1N1)) segment 7 matrix protein 2 (M2) and matrix protein 1 (M1) genes
114	KM366609	Influenza A virus (A/Helsinki/394N/2014(H1N1)) segment 6 neuraminidase (NA) gene
115	KM366610	Influenza A virus (A/Helsinki/394N/2014(H1N1)) segment 5 nucleocapsid protein (NP) gene
116	KM366611	Influenza A virus (A/Helsinki/394N/2014(H1N1)) segment 8 nuclear export protein (NEP) and nonstructural protein 1 (NS1) genes
117	KM366612	Influenza A virus (A/Helsinki/394N/2014(H1N1)) segment 3 polymerase PA (PA) and PA-X protein (PA-X) genes
118	KM366613	Influenza A virus (A/Helsinki/394N/2014(H1N1)) segment 2 polymerase PB1 (PB1) gene
119	KM366614	Influenza A virus (A/Helsinki/394N/2014(H1N1)) segment 1 polymerase PB2 (PB2) gene
120	KM366615	Influenza A virus (A/Helsinki/431M/2014(H1N1)) segment 4 hemagglutinin (HA) gene
121	KM366616	Influenza A virus (A/Helsinki/431M/2014(H1N1)) segment 7 matrix protein 2 (M2) and matrix protein 1 (M1) genes
122	KM366617	Influenza A virus (A/Helsinki/431M/2014(H1N1)) segment 6 neuraminidase (NA) gene
123	KM366618	Influenza A virus (A/Helsinki/431M/2014(H1N1)) segment 5 nucleocapsid protein (NP) gene
124	KM366619	Influenza A virus (A/Helsinki/431M/2014(H1N1)) segment 8 nuclear export protein (NEP) and nonstructural protein 1 (NS1) genes
125	KM366620	Influenza A virus (A/Helsinki/431M/2014(H1N1)) segment 3 polymerase PA (PA) and PA-X protein (PA-X) genes
126	KM366621	Influenza A virus (A/Helsinki/431M/2014(H1N1)) segment 2 polymerase PB1 (PB1) gene
127	KM366622	Influenza A virus (A/Helsinki/431M/2014(H1N1)) segment 1 polymerase PB2 (PB2) gene
128	KM366639	Influenza A virus (A/Helsinki/454M/2014(H1N1)) segment 4 hemagglutinin (HA) gene
129	KM366640	Influenza A virus (A/Helsinki/454M/2014(H1N1)) segment 7 matrix protein 2 (M2) and matrix protein 1 (M1) genes
130	KM366641	Influenza A virus (A/Helsinki/454M/2014(H1N1)) segment 6 neuraminidase (NA) gene
131	KM366642	Influenza A virus (A/Helsinki/454M/2014(H1N1)) segment 5 nucleocapsid protein (NP) gene
132	KM366643	Influenza A virus (A/Helsinki/454M/2014(H1N1)) segment 8 nuclear export protein (NEP) and nonstructural protein 1 (NS1) genes
133	KM366644	Influenza A virus (A/Helsinki/454M/2014(H1N1)) segment 3 polymerase PA (PA) and PA-X protein (PA-X) genes
134	KM366645	Influenza A virus (A/Helsinki/454M/2014(H1N1)) segment 2 polymerase PB1 (PB1) gene
135	KM366646	Influenza A virus (A/Helsinki/454M/2014(H1N1)) segment 1 polymerase PB2 (PB2) gene
136	KM366623	Influenza A virus (A/Helsinki/439M/2014(H1N1)) segment 4 hemagglutinin (HA) gene
137	KM366624	Influenza A virus (A/Helsinki/439M/2014(H1N1)) segment 7 matrix protein 2 (M2) and matrix protein 1 (M1) genes
138	KM366625	Influenza A virus (A/Helsinki/439M/2014(H1N1)) segment 6 neuraminidase (NA) gene
139	KM366626	Influenza A virus (A/Helsinki/439M/2014(H1N1)) segment 5 nucleocapsid protein (NP) gene
140	KM366627	Influenza A virus (A/Helsinki/439M/2014(H1N1)) segment 8 nuclear export protein (NEP) and nonstructural protein 1 (NS1) genes
141	KM366628	Influenza A virus (A/Helsinki/439M/2014(H1N1)) segment 3 polymerase PA (PA) and PA-X protein (PA-X) genes
142	KM366629	Influenza A virus (A/Helsinki/439M/2014(H1N1)) segment 2 polymerase PB1 (PB1) gene
143	KM366630	Influenza A virus (A/Helsinki/439M/2014(H1N1)) segment 1 polymerase PB2 (PB2) gene
144	KM366631	Influenza A virus (A/Helsinki/447M/2014(H1N1)) segment 4 hemagglutinin (HA) gene
145	KM366632	Influenza A virus (A/Helsinki/447M/2014(H1N1)) segment 7 matrix protein 2 (M2) and matrix protein 1 (M1) genes
146	KM366633	Influenza A virus (A/Helsinki/447M/2014(H1N1)) segment 6 neuraminidase (NA) gene
147	KM366634	Influenza A virus (A/Helsinki/447M/2014(H1N1)) segment 5 nucleocapsid protein (NP) gene
148	KM366635	Influenza A virus (A/Helsinki/447M/2014(H1N1)) segment 8 nuclear export protein (NEP) and nonstructural protein 1 (NS1) genes
149	KM366636	Influenza A virus (A/Helsinki/447M/2014(H1N1)) segment 3 polymerase PA (PA) and PA-X protein (PA-X) genes
150	KM366637	Influenza A virus (A/Helsinki/447M/2014(H1N1)) segment 2 polymerase PB1 (PB1) gene
151	KM366638	Influenza A virus (A/Helsinki/447M/2014(H1N1)) segment 1 polymerase PB2 (PB2) gene
152	KM437802	Influenza A virus (A/Finland/75/2014(H1N1)) segment 4 hemagglutinin (HA) gene
153	KM437803	Influenza A virus (A/Finland/75/2014(H1N1)) segment 7 matrix protein 2 (M2) and matrix protein 1 (M1) genes
154	KM437804	Influenza A virus (A/Finland/75/2014(H1N1)) segment 6 neuraminidase (NA) gene
155	KM437805	Influenza A virus (A/Finland/75/2014(H1N1)) segment 5 nucleocapsid protein (NP) gene
156	KM437806	Influenza A virus (A/Finland/75/2014(H1N1)) segment 8 nuclear export protein (NEP) and nonstructural protein 1 (NS1) genes
157	KM437807	Influenza A virus (A/Finland/75/2014(H1N1)) segment 3 polymerase PA (PA) and PA-X protein (PA-X) genes
158	KM437808	Influenza A virus (A/Finland/75/2014(H1N1)) segment 2 polymerase PB1 (PB1) gene
159	KM437809	Influenza A virus (A/Finland/75/2014(H1N1)) segment 1 polymerase PB2 (PB2) gene
160	KM437810	Influenza A virus (A/Finland/76/2014(H1N1)) segment 4 hemagglutinin (HA) gene
161	KM437811	Influenza A virus (A/Finland/76/2014(H1N1)) segment 7 matrix protein 2 (M2) and matrix protein 1 (M1) genes
162	KM437812	Influenza A virus (A/Finland/76/2014(H1N1)) segment 6 neuraminidase (NA) gene
163	KM437813	Influenza A virus (A/Finland/76/2014(H1N1)) segment 5 nucleocapsid protein (NP) gene
164	KM437814	Influenza A virus (A/Finland/76/2014(H1N1)) segment 8 nuclear export protein (NEP) and nonstructural protein 1 (NS1) genes
165	KM437815	Influenza A virus (A/Finland/76/2014(H1N1)) segment 3 polymerase PA (PA) and PA-X protein (PA-X) genes
166	KM437816	Influenza A virus (A/Finland/76/2014(H1N1)) segment 2 polymerase PB1 (PB1) gene
167	KM437817	Influenza A virus (A/Finland/76/2014(H1N1)) segment 1 polymerase PB2 (PB2) gene
168	KM437834	Influenza A virus (A/Finland/80/2014(H1N1)) segment 4 hemagglutinin (HA) gene
169	KM437835	Influenza A virus (A/Finland/80/2014(H1N1)) segment 7 matrix protein 2 (M2) and matrix protein 1 (M1) genes
170	KM437836	Influenza A virus (A/Finland/80/2014(H1N1)) segment 6 neuraminidase (NA) gene
171	KM437837	Influenza A virus (A/Finland/80/2014(H1N1)) segment 5 nucleocapsid protein (NP) gene
172	KM437838	Influenza A virus (A/Finland/80/2014(H1N1)) segment 8 nuclear export protein (NEP) and nonstructural protein 1 (NS1) genes
173	KM437839	Influenza A virus (A/Finland/80/2014(H1N1)) segment 3 polymerase PA (PA) and PA-X protein (PA-X) genes
174	KM437840	Influenza A virus (A/Finland/80/2014(H1N1)) segment 2 polymerase PB1 (PB1) gene
175	KM437841	Influenza A virus (A/Finland/80/2014(H1N1)) segment 1 polymerase PB2 (PB2) gene
176	KM366647	Influenza A virus (A/Helsinki/545N/2014(H1N1)) segment 4 hemagglutinin (HA) gene
177	KM366648	Influenza A virus (A/Helsinki/545N/2014(H1N1)) segment 7 matrix protein 2 (M2) and matrix protein 1 (M1) genes
178	KM366649	Influenza A virus (A/Helsinki/545N/2014(H1N1)) segment 6 neuraminidase (NA) gene
179	KM366650	Influenza A virus (A/Helsinki/545N/2014(H1N1)) segment 5 nucleocapsid protein (NP) gene
180	KM366651	Influenza A virus (A/Helsinki/545N/2014(H1N1)) segment 8 nuclear export protein (NEP) and nonstructural protein 1 (NS1) genes
181	KM366652	Influenza A virus (A/Helsinki/545N/2014(H1N1)) segment 3 polymerase PA (PA) and PA-X protein (PA-X) genes
182	KM366653	Influenza A virus (A/Helsinki/545N/2014(H1N1)) segment 2 polymerase PB1 (PB1) gene
183	KM366654	Influenza A virus (A/Helsinki/545N/2014(H1N1)) segment 1 polymerase PB2 (PB2) gene
184	KM366655	Influenza A virus (A/Helsinki/548M/2014(H1N1)) segment 4 hemagglutinin (HA) gene
185	KM366656	Influenza A virus (A/Helsinki/548M/2014(H1N1)) segment 7 matrix protein 2 (M2) and matrix protein 1 (M1) genes
186	KM366657	Influenza A virus (A/Helsinki/548M/2014(H1N1)) segment 6 neuraminidase (NA) gene
187	KM366658	Influenza A virus (A/Helsinki/548M/2014(H1N1)) segment 5 nucleocapsid protein (NP) gene
188	KM366659	Influenza A virus (A/Helsinki/548M/2014(H1N1)) segment 8 nuclear export protein (NEP) and nonstructural protein 1 (NS1) genes
189	KM366660	Influenza A virus (A/Helsinki/548M/2014(H1N1)) segment 3 polymerase PA (PA) and PA-X protein (PA-X) genes
190	KM366661	Influenza A virus (A/Helsinki/548M/2014(H1N1)) segment 2 polymerase PB1 (PB1) gene
191	KM366662	Influenza A virus (A/Helsinki/548M/2014(H1N1)) segment 1 polymerase PB2 (PB2) gene
192	KM437850	Influenza A virus (A/Finland/87/2014(H1N1)) segment 4 hemagglutinin (HA) gene
193	KM437851	Influenza A virus (A/Finland/87/2014(H1N1)) segment 7 matrix protein 2 (M2) and matrix protein 1 (M1) genes
194	KM437852	Influenza A virus (A/Finland/87/2014(H1N1)) segment 6 neuraminidase (NA) gene
195	KM437853	Influenza A virus (A/Finland/87/2014(H1N1)) segment 5 nucleocapsid protein (NP) gene
196	KM437854	Influenza A virus (A/Finland/87/2014(H1N1)) segment 8 nuclear export protein (NEP) and nonstructural protein 1 (NS1) genes
197	KM437855	Influenza A virus (A/Finland/87/2014(H1N1)) segment 3 polymerase PA (PA) and PA-X protein (PA-X) genes
198	KM437856	Influenza A virus (A/Finland/87/2014(H1N1)) segment 2 polymerase PB1 (PB1) gene
199	KM437857	Influenza A virus (A/Finland/87/2014(H1N1)) segment 1 polymerase PB2 (PB2) gene
200	KM366663	Influenza A virus (A/Helsinki/720M/2014(H1N1)) segment 4 hemagglutinin (HA) gene
201	KM366664	Influenza A virus (A/Helsinki/720M/2014(H1N1)) segment 7 matrix protein 2 (M2) and matrix protein 1 (M1) genes
202	KM366665	Influenza A virus (A/Helsinki/720M/2014(H1N1)) segment 6 neuraminidase (NA) gene
203	KM366666	Influenza A virus (A/Helsinki/720M/2014(H1N1)) segment 5 nucleocapsid protein (NP) gene
204	KM366667	Influenza A virus (A/Helsinki/720M/2014(H1N1)) segment 8 nuclear export protein (NEP) and nonstructural protein 1 (NS1) genes
205	KM366668	Influenza A virus (A/Helsinki/720M/2014(H1N1)) segment 3 polymerase PA (PA) and PA-X protein (PA-X) genes
206	KM366669	Influenza A virus (A/Helsinki/720M/2014(H1N1)) segment 2 polymerase PB1 (PB1) gene
207	KM366670	Influenza A virus (A/Helsinki/720M/2014(H1N1)) segment 1 polymerase PB2 (PB2) gene
208	KM366671	Influenza A virus (A/Helsinki/723M/2014(H1N1)) segment 4 hemagglutinin (HA) gene
209	KM366672	Influenza A virus (A/Helsinki/723M/2014(H1N1)) segment 7 matrix protein 2 (M2) and matrix protein 1 (M1) genes
210	KM366673	Influenza A virus (A/Helsinki/723M/2014(H1N1)) segment 6 neuraminidase (NA) gene
211	KM366674	Influenza A virus (A/Helsinki/723M/2014(H1N1)) segment 5 nucleocapsid protein (NP) gene
212	KM366675	Influenza A virus (A/Helsinki/723M/2014(H1N1)) segment 8 nuclear export protein (NEP) and nonstructural protein 1 (NS1) genes
213	KM366676	Influenza A virus (A/Helsinki/723M/2014(H1N1)) segment 3 polymerase PA (PA) and PA-X protein (PA-X) genes
214	KM366677	Influenza A virus (A/Helsinki/723M/2014(H1N1)) segment 2 polymerase PB1 (PB1) gene
215	KM366678	Influenza A virus (A/Helsinki/723M/2014(H1N1)) segment 1 polymerase PB2 (PB2) gene
216	KM366679	Influenza A virus (A/Helsinki/736M/2014(H1N1)) segment 4 hemagglutinin (HA) gene
217	KM366680	Influenza A virus (A/Helsinki/736M/2014(H1N1)) segment 7 matrix protein 2 (M2) and matrix protein 1 (M1) genes
218	KM366681	Influenza A virus (A/Helsinki/736M/2014(H1N1)) segment 6 neuraminidase (NA) gene
219	KM366682	Influenza A virus (A/Helsinki/736M/2014(H1N1)) segment 5 nucleocapsid protein (NP) gene
220	KM366683	Influenza A virus (A/Helsinki/736M/2014(H1N1)) segment 8 nuclear export protein (NEP) and nonstructural protein 1 (NS1) genes
221	KM366684	Influenza A virus (A/Helsinki/736M/2014(H1N1)) segment 3 polymerase PA (PA) and PA-X protein (PA-X) genes
222	KM366685	Influenza A virus (A/Helsinki/736M/2014(H1N1)) segment 2 polymerase PB1 (PB1) gene
223	KM366686	Influenza A virus (A/Helsinki/736M/2014(H1N1)) segment 1 polymerase PB2 (PB2) gene
224	KM366703	Influenza A virus (A/Helsinki/754M/2014(H1N1)) segment 4 hemagglutinin (HA) gene
225	KM366704	Influenza A virus (A/Helsinki/754M/2014(H1N1)) segment 7 matrix protein 2 (M2) and matrix protein 1 (M1) genes
226	KM366705	Influenza A virus (A/Helsinki/754M/2014(H1N1)) segment 6 neuraminidase (NA) gene
227	KM366706	Influenza A virus (A/Helsinki/754M/2014(H1N1)) segment 5 nucleocapsid protein (NP) gene
228	KM366707	Influenza A virus (A/Helsinki/754M/2014(H1N1)) segment 8 nuclear export protein (NEP) and nonstructural protein 1 (NS1) genes
229	KM366708	Influenza A virus (A/Helsinki/754M/2014(H1N1)) segment 3 polymerase PA (PA) and PA-X protein (PA-X) genes
230	KM366709	Influenza A virus (A/Helsinki/754M/2014(H1N1)) segment 2 polymerase PB1 (PB1) gene
231	KM366710	Influenza A virus (A/Helsinki/754M/2014(H1N1)) segment 1 polymerase PB2 (PB2) gene
232	KM366711	Influenza A virus (A/Helsinki/769M/2014(H1N1)) segment 4 hemagglutinin (HA) gene
233	KM366712	Influenza A virus (A/Helsinki/769M/2014(H1N1)) segment 7 matrix protein 2 (M2) and matrix protein 1 (M1) genes
234	KM366713	Influenza A virus (A/Helsinki/769M/2014(H1N1)) segment 6 neuraminidase (NA) gene
235	KM366714	Influenza A virus (A/Helsinki/769M/2014(H1N1)) segment 5 nucleocapsid protein (NP) gene
236	KM366715	Influenza A virus (A/Helsinki/769M/2014(H1N1)) segment 8 nuclear export protein (NEP) and nonstructural protein 1 (NS1) genes
237	KM366716	Influenza A virus (A/Helsinki/769M/2014(H1N1)) segment 3 polymerase PA (PA) and PA-X protein (PA-X) genes
238	KM366717	Influenza A virus (A/Helsinki/769M/2014(H1N1)) segment 2 polymerase PB1 (PB1) gene
239	KM366718	Influenza A virus (A/Helsinki/769M/2014(H1N1)) segment 1 polymerase PB2 (PB2) gene
240	KM366719	Influenza A virus (A/Helsinki/770M/2014(H1N1)) segment 4 hemagglutinin (HA) gene
241	KM366720	Influenza A virus (A/Helsinki/770M/2014(H1N1)) segment 7 matrix protein 2 (M2) and matrix protein 1 (M1) genes
242	KM366721	Influenza A virus (A/Helsinki/770M/2014(H1N1)) segment 6 neuraminidase (NA) gene
243	KM366722	Influenza A virus (A/Helsinki/770M/2014(H1N1)) segment 5 nucleocapsid protein (NP) gene
244	KM366723	Influenza A virus (A/Helsinki/770M/2014(H1N1)) segment 8 nuclear export protein (NEP) and nonstructural protein 1 (NS1) genes
245	KM366724	Influenza A virus (A/Helsinki/770M/2014(H1N1)) segment 3 polymerase PA (PA) and PA-X protein (PA-X) genes
246	KM366725	Influenza A virus (A/Helsinki/770M/2014(H1N1)) segment 2 polymerase PB1 (PB1) gene
247	KM366726	Influenza A virus (A/Helsinki/770M/2014(H1N1)) segment 1 polymerase PB2 (PB2) gene
248	KM437634	Influenza A virus (A/Finland/102/2014(H1N1)) segment 4 hemagglutinin (HA) gene
249	KM437635	Influenza A virus (A/Finland/102/2014(H1N1)) segment 7 matrix protein 2 (M2) and matrix protein 1 (M1) genes
250	KM437636	Influenza A virus (A/Finland/102/2014(H1N1)) segment 6 neuraminidase (NA) gene
251	KM437637	Influenza A virus (A/Finland/102/2014(H1N1)) segment 5 nucleocapsid protein (NP) gene
252	KM437638	Influenza A virus (A/Finland/102/2014(H1N1)) segment 8 nuclear export protein (NEP) and nonstructural protein 1 (NS1) genes
253	KM437639	Influenza A virus (A/Finland/102/2014(H1N1)) segment 3 polymerase PA (PA) and PA-X protein (PA-X) genes
254	KM437640	Influenza A virus (A/Finland/102/2014(H1N1)) segment 2 polymerase PB1 (PB1) gene
255	KM437641	Influenza A virus (A/Finland/102/2014(H1N1)) segment 1 polymerase PB2 (PB2) gene
256	KM366727	Influenza A virus (A/Helsinki/802M/2014(H1N1)) segment 4 hemagglutinin (HA) gene
257	KM366728	Influenza A virus (A/Helsinki/802M/2014(H1N1)) segment 7 matrix protein 2 (M2) and matrix protein 1 (M1) genes
258	KM366729	Influenza A virus (A/Helsinki/802M/2014(H1N1)) segment 6 neuraminidase (NA) gene
259	KM366730	Influenza A virus (A/Helsinki/802M/2014(H1N1)) segment 5 nucleocapsid protein (NP) gene
260	KM366731	Influenza A virus (A/Helsinki/802M/2014(H1N1)) segment 8 nuclear export protein (NEP) and nonstructural protein 1 (NS1) genes
261	KM366732	Influenza A virus (A/Helsinki/802M/2014(H1N1)) segment 3 polymerase PA (PA) and PA-X protein (PA-X) genes
262	KM366733	Influenza A virus (A/Helsinki/802M/2014(H1N1)) segment 2 polymerase PB1 (PB1) gene
263	KM366734	Influenza A virus (A/Helsinki/802M/2014(H1N1)) segment 1 polymerase PB2 (PB2) gene
264	KM366735	Influenza A virus (A/Helsinki/808M/2014(H1N1)) segment 4 hemagglutinin (HA) gene
265	KM366736	Influenza A virus (A/Helsinki/808M/2014(H1N1)) segment 7 matrix protein 2 (M2) and matrix protein 1 (M1) genes
266	KM366737	Influenza A virus (A/Helsinki/808M/2014(H1N1)) segment 6 neuraminidase (NA) gene
267	KM366738	Influenza A virus (A/Helsinki/808M/2014(H1N1)) segment 5 nucleocapsid protein (NP) gene
268	KM366739	Influenza A virus (A/Helsinki/808M/2014(H1N1)) segment 8 nuclear export protein (NEP) and nonstructural protein 1 (NS1) genes
269	KM366740	Influenza A virus (A/Helsinki/808M/2014(H1N1)) segment 3 polymerase PA (PA) and PA-X protein (PA-X) genes
270	KM366741	Influenza A virus (A/Helsinki/808M/2014(H1N1)) segment 2 polymerase PB1 (PB1) gene
271	KM366742	Influenza A virus (A/Helsinki/808M/2014(H1N1)) segment 1 polymerase PB2 (PB2) gene
272	KM366743	Influenza A virus (A/Helsinki/809N/2014(H1N1)) segment 4 hemagglutinin (HA) gene
273	KM366744	Influenza A virus (A/Helsinki/809N/2014(H1N1)) segment 7 matrix protein 2 (M2) and matrix protein 1 (M1) genes
274	KM366745	Influenza A virus (A/Helsinki/809N/2014(H1N1)) segment 6 neuraminidase (NA) gene
275	KM366746	Influenza A virus (A/Helsinki/809N/2014(H1N1)) segment 5 nucleocapsid protein (NP) gene
276	KM366747	Influenza A virus (A/Helsinki/809N/2014(H1N1)) segment 8 nuclear export protein (NEP) and nonstructural protein 1 (NS1) genes
277	KM366748	Influenza A virus (A/Helsinki/809N/2014(H1N1)) segment 3 polymerase PA (PA) and PA-X protein (PA-X) genes
278	KM366749	Influenza A virus (A/Helsinki/809N/2014(H1N1)) segment 2 polymerase PB1 (PB1) gene
279	KM366750	Influenza A virus (A/Helsinki/809N/2014(H1N1)) segment 1 polymerase PB2 (PB2) gene
280	KM366751	Influenza A virus (A/Helsinki/846M/2014(H1N1)) segment 4 hemagglutinin (HA) gene
281	KM366752	Influenza A virus (A/Helsinki/846M/2014(H1N1)) segment 7 matrix protein 2 (M2) and matrix protein 1 (M1) genes
282	KM366753	Influenza A virus (A/Helsinki/846M/2014(H1N1)) segment 6 neuraminidase (NA) gene
283	KM366754	Influenza A virus (A/Helsinki/846M/2014(H1N1)) segment 5 nucleocapsid protein (NP) gene
284	KM366755	Influenza A virus (A/Helsinki/846M/2014(H1N1)) segment 8 nuclear export protein (NEP) and nonstructural protein 1 (NS1) genes
285	KM366756	Influenza A virus (A/Helsinki/846M/2014(H1N1)) segment 3 polymerase PA (PA) and PA-X protein (PA-X) genes
286	KM366757	Influenza A virus (A/Helsinki/846M/2014(H1N1)) segment 2 polymerase PB1 (PB1) gene
287	KM366758	Influenza A virus (A/Helsinki/846M/2014(H1N1)) segment 1 polymerase PB2 (PB2) gene
288	KM366759	Influenza A virus (A/Helsinki/861N/2014(H1N1)) segment 4 hemagglutinin (HA) gene
289	KM366760	Influenza A virus (A/Helsinki/861N/2014(H1N1)) segment 7 matrix protein 2 (M2) and matrix protein 1 (M1) genes
290	KM366761	Influenza A virus (A/Helsinki/861N/2014(H1N1)) segment 6 neuraminidase (NA) gene
291	KM366762	Influenza A virus (A/Helsinki/861N/2014(H1N1)) segment 5 nucleocapsid protein (NP) gene
292	KM366763,KM366764	Influenza A virus (A/Helsinki/861N/2014(H1N1)) segment 3 polymerase PA (PA) and PA-X protein (PA-X) genes
293	KM366765	Influenza A virus (A/Helsinki/861N/2014(H1N1)) segment 2 polymerase PB1 (PB1) gene
294	KM366766	Influenza A virus (A/Helsinki/861N/2014(H1N1)) segment 1 polymerase PB2 (PB2) gene
295	KM366767	Influenza A virus (A/Helsinki/946M/2014(H1N1)) segment 4 hemagglutinin (HA) gene
296	KM366768	Influenza A virus (A/Helsinki/946M/2014(H1N1)) segment 7 matrix protein 2 (M2) and matrix protein 1 (M1) genes
297	KM366769	Influenza A virus (A/Helsinki/946M/2014(H1N1)) segment 6 neuraminidase (NA) gene
298	KM366770	Influenza A virus (A/Helsinki/946M/2014(H1N1)) segment 5 nucleocapsid protein (NP) gene
299	KM366771	Influenza A virus (A/Helsinki/946M/2014(H1N1)) segment 8 nuclear export protein (NEP) and nonstructural protein 1 (NS1) genes
300	KM366770	Influenza A virus (A/Helsinki/946M/2014(H1N1)) segment 5 nucleocapsid protein (NP) gene
301	KM366771	Influenza A virus (A/Helsinki/946M/2014(H1N1)) segment 8 nuclear export protein (NEP) and nonstructural protein 1 (NS1) genes
302	KM366774	Influenza A virus (A/Helsinki/946M/2014(H1N1)) segment 1 polymerase PB2 (PB2) gene
303	KM366775	Influenza A virus (A/Helsinki/979M/2014(H1N1)) segment 4 hemagglutinin (HA) gene
304	KM366776	Influenza A virus (A/Helsinki/979M/2014(H1N1)) segment 7 matrix protein 2 (M2) and matrix protein 1 (M1) genes
305	KM366777	Influenza A virus (A/Helsinki/979M/2014(H1N1)) segment 6 neuraminidase (NA) gene
306	KM366778	Influenza A virus (A/Helsinki/979M/2014(H1N1)) segment 5 nucleocapsid protein (NP) gene
307	KM366779	Influenza A virus (A/Helsinki/979M/2014(H1N1)) segment 8 nuclear export protein (NEP) and nonstructural protein 1 (NS1) genes
308	KM366780	Influenza A virus (A/Helsinki/979M/2014(H1N1)) segment 3 polymerase PA (PA) and PA-X protein (PA-X) genes
309	KM366781	Influenza A virus (A/Helsinki/979M/2014(H1N1)) segment 2 polymerase PB1 (PB1) gene
310	KM366782	Influenza A virus (A/Helsinki/979M/2014(H1N1)) segment 1 polymerase PB2 (PB2) gene
311	KM437642	Influenza A virus (A/Finland/109/2014(H1N1)) segment 4 hemagglutinin (HA) gene
312	KM437643	Influenza A virus (A/Finland/109/2014(H1N1)) segment 7 matrix protein 2 (M2) and matrix protein 1 (M1) genes
313	KM437644	Influenza A virus (A/Finland/109/2014(H1N1)) segment 6 neuraminidase (NA) gene
314	KM437645	Influenza A virus (A/Finland/109/2014(H1N1)) segment 5 nucleocapsid protein (NP) gene
315	KM437646	Influenza A virus (A/Finland/109/2014(H1N1)) segment 8 nuclear export protein (NEP) and nonstructural protein 1 (NS1) genes
316	KM437647	Influenza A virus (A/Finland/109/2014(H1N1)) segment 3 polymerase PA (PA) and PA-X protein (PA-X) genes
317	KM437648	Influenza A virus (A/Finland/109/2014(H1N1)) segment 2 polymerase PB1 (PB1) gene
318	KM437649	Influenza A virus (A/Finland/109/2014(H1N1)) segment 1 polymerase PB2 (PB2) gene
319	KM437650	Influenza A virus (A/Finland/110/2014(H1N1)) segment 4 hemagglutinin (HA) gene
320	KM437651	Influenza A virus (A/Finland/110/2014(H1N1)) segment 7 matrix protein 2 (M2) and matrix protein 1 (M1) genes
321	KM437652	Influenza A virus (A/Finland/110/2014(H1N1)) segment 6 neuraminidase (NA) gene
322	KM437653	Influenza A virus (A/Finland/110/2014(H1N1)) segment 5 nucleocapsid protein (NP) gene
323	KM437654	Influenza A virus (A/Finland/110/2014(H1N1)) segment 8 nuclear export protein (NEP) and nonstructural protein 1 (NS1) genes
324	KM437655	Influenza A virus (A/Finland/110/2014(H1N1)) segment 3 polymerase PA (PA) and PA-X protein (PA-X) genes
325	KM437656	Influenza A virus (A/Finland/110/2014(H1N1)) segment 2 polymerase PB1 (PB1) gene
326	KM437657	Influenza A virus (A/Finland/110/2014(H1N1)) segment 1 polymerase PB2 (PB2) gene
327	KM366375	Influenza A virus (A/Helsinki/1127/2014(H1N1)) segment 4 hemagglutinin (HA) gene
328	KM366376	Influenza A virus (A/Helsinki/1127/2014(H1N1)) segment 7 matrix protein 2 (M2) and matrix protein 1 (M1) genes
329	KM366377	Influenza A virus (A/Helsinki/1127/2014(H1N1)) segment 6 neuraminidase (NA) gene
330	KM366378	Influenza A virus (A/Helsinki/1127/2014(H1N1)) segment 5 nucleocapsid protein (NP) gene
331	KM366379	Influenza A virus (A/Helsinki/1127/2014(H1N1)) segment 8 nuclear export protein (NEP) and nonstructural protein 1 (NS1) genes
332	KM366380	Influenza A virus (A/Helsinki/1127/2014(H1N1)) segment 3 polymerase PA (PA) and PA-X protein (PA-X) genes
333	KM366381	Influenza A virus (A/Helsinki/1127/2014(H1N1)) segment 2 polymerase PB1 (PB1) gene
334	KM366382	Influenza A virus (A/Helsinki/1127/2014(H1N1)) segment 1 polymerase PB2 (PB2) gene
335	KM366455	Influenza A virus (A/Helsinki/1338/2014(H1N1)) segment 4 hemagglutinin (HA) gene
336	KM366456	Influenza A virus (A/Helsinki/1338/2014(H1N1)) segment 7 matrix protein 2 (M2) and matrix protein 1 (M1) genes
337	KM366457	Influenza A virus (A/Helsinki/1338/2014(H1N1)) segment 6 neuraminidase (NA) gene
338	KM366458	Influenza A virus (A/Helsinki/1338/2014(H1N1)) segment 5 nucleocapsid protein (NP) gene
339	KM366459	Influenza A virus (A/Helsinki/1338/2014(H1N1)) segment 8 nuclear export protein (NEP) and nonstructural protein 1 (NS1) genes
340	KM366460	Influenza A virus (A/Helsinki/1338/2014(H1N1)) segment 3 polymerase PA (PA) and PA-X protein (PA-X) genes
341	KM366461	Influenza A virus (A/Helsinki/1338/2014(H1N1)) segment 2 polymerase PB1 (PB1) gene
342	KM366462	Influenza A virus (A/Helsinki/1338/2014(H1N1)) segment 1 polymerase PB2 (PB2) gene
343	KM366471	Influenza A virus (A/Helsinki/1454/2014(H1N1)) segment 4 hemagglutinin (HA) gene
344	KM366472	Influenza A virus (A/Helsinki/1454/2014(H1N1)) segment 7 matrix protein 2 (M2) and matrix protein 1 (M1) genes
345	KM366473	Influenza A virus (A/Helsinki/1454/2014(H1N1)) segment 6 neuraminidase (NA) gene
346	KM366474	Influenza A virus (A/Helsinki/1454/2014(H1N1)) segment 5 nucleocapsid protein (NP) gene
347	KM366475	Influenza A virus (A/Helsinki/1454/2014(H1N1)) segment 8 nuclear export protein (NEP) and nonstructural protein 1 (NS1) genes
348	KM366476	Influenza A virus (A/Helsinki/1454/2014(H1N1)) segment 3 polymerase PA (PA) and PA-X protein (PA-X) genes
349	KM366477	Influenza A virus (A/Helsinki/1454/2014(H1N1)) segment 2 polymerase PB1 (PB1) gene
350	KM366478	Influenza A virus (A/Helsinki/1454/2014(H1N1)) segment 1 polymerase PB2 (PB2) gene
351	CY034124	Influenza A virus (A/NYMC X-163(NYMC X-157-St. Petersburg/8/2006)(H1N1)) segment 4
352	CY034125	Influenza A virus (A/NYMC X-163(NYMC X-157-St. Petersburg/8/2006)(H1N1)) segment 7
353	CY034126	Influenza A virus (A/NYMC X-163(NYMC X-157-St. Petersburg/8/2006)(H1N1)) segment 6
354	CY034127	Influenza A virus (A/NYMC X-163(NYMC X-157-St. Petersburg/8/2006)(H1N1)) segment 5
355	CY034128	Influenza A virus (A/NYMC X-163(NYMC X-157-St. Petersburg/8/2006)(H1N1)) segment 8
356	CY034129	Influenza A virus (A/NYMC X-163(NYMC X-157-St. Petersburg/8/2006)(H1N1)) segment 3
357	CY034130	Influenza A virus (A/NYMC X-163(NYMC X-157-St. Petersburg/8/2006)(H1N1)) segment 2
358	CY034130	Influenza A virus (A/NYMC X-163(NYMC X-157-St. Petersburg/8/2006)(H1N1)) segment 2
359	CY034132	Influenza A virus (A/WSN/1933(H1N1)) segment 4
360	CY034133	Influenza A virus (A/WSN/1933(H1N1)) segment 7
361	CY034134	Influenza A virus (A/WSN/1933(H1N1)) segment 6
362	CY034135	Influenza A virus (A/WSN/1933(H1N1)) segment 5
363	CY034136	Influenza A virus (A/WSN/1933(H1N1)) segment 8
364	CY034137	Influenza A virus (A/WSN/1933(H1N1)) segment 3
365	CY034138	Influenza A virus (A/WSN/1933(H1N1)) segment 2
366	CY034139	Influenza A virus (A/WSN/1933(H1N1)) segment 1
367	FJ966079	Influenza A virus (A/California/04/2009(H1N1)) segment 1 polymerase PB2 (PB2) gene
368	FJ966080	Influenza A virus (A/California/04/2009(H1N1)) segment 2 polymerase PB1 (PB1) gene
369	FJ966081	Influenza A virus (A/California/04/2009(H1N1)) segment 3 polymerase PA (PA) gene
370	FJ966082	Influenza A virus (A/California/04/2009(H1N1)) segment 4 hemagglutinin (HA) gene
371	FJ966083	Influenza A virus (A/California/04/2009(H1N1)) segment 5 nucleocapsid protein (NP) gene
372	FJ966084	Influenza A virus (A/California/04/2009(H1N1)) segment 6 neuraminidase (NA) gene
373	FJ966085	Influenza A virus (A/California/04/2009(H1N1)) segment 7 matrix protein 2 (M2) and matrix protein 1 (M1) genes
374	FJ966086	Influenza A virus (A/California/04/2009(H1N1)) segment 8 nuclear export protein (NEP) and nonstructural protein 1 (NS1) genes
375	FJ966955	Influenza A virus (A/California/05/2009(H1N1)) segment 1 polymerase PB2 (PB2) gene
376	FJ966958	Influenza A virus (A/California/05/2009(H1N1)) segment 2 polymerase PB1 (PB1) gene
377	FJ966957	Influenza A virus (A/California/05/2009(H1N1)) segment 3 polymerase PA (PA) gene
378	FJ966952	Influenza A virus (A/California/05/2009(H1N1)) segment 4 hemagglutinin (HA) gene
379	FJ966953	Influenza A virus (A/California/05/2009(H1N1)) segment 5 nucleocapsid protein (NP) gene
380	FJ966956	Influenza A virus (A/California/05/2009(H1N1)) segment 6 neuraminidase (NA) gene
381	FJ966954	Influenza A virus (A/California/05/2009(H1N1)) segment 7 matrix protein 2 (M2) and matrix protein 1 (M1) genes
382	FJ966963	Influenza A virus (A/California/06/2009(H1N1)) segment 1 polymerase PB2 (PB2) gene
383	FJ966965	Influenza A virus (A/California/06/2009(H1N1)) segment 2 polymerase PB1 (PB1) gene
384	FJ966964	Influenza A virus (A/California/06/2009(H1N1)) segment 3 polymerase PA (PA) gene
385	FJ966960	Influenza A virus (A/California/06/2009(H1N1)) segment 4 hemagglutinin (HA) gene
386	FJ966961	Influenza A virus (A/California/06/2009(H1N1)) segment 5 nucleocapsid protein (NP) gene
387	FJ971075	Influenza A virus (A/California/06/2009(H1N1)) segment 6 neuraminidase (NA) gene
388	FJ966962	Influenza A virus (A/California/06/2009(H1N1)) segment 7 matrix protein 2 (M2) and matrix protein 1 (M1) genes
389	FJ971074	Influenza A virus (A/California/06/2009(H1N1)) segment 8 nuclear export protein (NEP) and nonstructural protein 1 (NS1) genes
390	GQ117035	Influenza A virus (A/California/14/2009(H1N1)) segment 1 polymerase PB2 (PB2) gene
391	GQ117034	Influenza A virus (A/California/14/2009(H1N1)) segment 2 polymerase PB1 (PB1) gene
392	GQ117037	Influenza A virus (A/California/14/2009(H1N1)) segment 3 polymerase PA (PA) gene
393	GQ117040	Influenza A virus (A/California/14/2009(H1N1)) segment 4 hemagglutinin (HA) gene
394	GQ117033	Influenza A virus (A/California/14/2009(H1N1)) segment 5 nucleocapsid protein (NP) gene
395	GQ117036	Influenza A virus (A/California/14/2009(H1N1)) segment 6 neuraminidase (NA) gene
396	GQ117039	Influenza A virus (A/California/14/2009(H1N1)) segment 7 matrix protein 2 (M2) and matrix protein 1 (M1) genes
397	GQ117038	Influenza A virus (A/California/14/2009(H1N1)) segment 8 nuclear export protein (NEP) and nonstructural protein 1 (NS1) genes
398	CY039900	Influenza A Virus (A/New York/1669/2009(H1N1)) segment 1
399	CY039899	Influenza A Virus (A/New York/1669/2009(H1N1)) segment 2
400	CY039898	Influenza A Virus (A/New York/1669/2009(H1N1)) segment 3
401	CY039893	Influenza A Virus (A/New York/1669/2009(H1N1)) segment 4
402	CY039896	Influenza A Virus (A/New York/1669/2009(H1N1)) segment 5
403	CY039895	Influenza A Virus (A/New York/1669/2009(H1N1)) segment 6
404	CY039894	Influenza A Virus (A/New York/1669/2009(H1N1)) segment 7
405	CY039897	Influenza A Virus (A/New York/1669/2009(H1N1)) segment 8
406	CY039908	Influenza A Virus (A/New York/1682/2009(H1N1)) segment 1
407	CY039907	Influenza A Virus (A/New York/1682/2009(H1N1)) segment 2
408	CY039906	Influenza A Virus (A/New York/1682/2009(H1N1)) segment 3
409	CY039901	Influenza A Virus (A/New York/1682/2009(H1N1)) segment 4
410	CY039904	Influenza A Virus (A/New York/1682/2009(H1N1)) segment 5
411	CY039903	Influenza A Virus (A/New York/1682/2009(H1N1)) segment 6
412	CY039902	Influenza A Virus (A/New York/1682/2009(H1N1)) segment 7
413	CY039905	Influenza A Virus (A/New York/1682/2009(H1N1)) segment 8
414	FJ984351	Influenza A virus (A/New York/18/2009(H1N1)) segment 1 polymerase PB2 (PB2) gene
415	FJ984353	Influenza A virus (A/New York/18/2009(H1N1)) segment 2 polymerase PB1 (PB1) gene
416	FJ984354	Influenza A virus (A/New York/18/2009(H1N1)) segment 3 polymerase PA (PA) gene
417	FJ984355	Influenza A virus (A/New York/18/2009(H1N1)) segment 4 hemagglutinin (HA) gene
418	FJ984352	Influenza A virus (A/New York/18/2009(H1N1)) segment 5 nucleocapsid protein (NP) gene
419	FJ984350	Influenza A virus (A/New York/18/2009(H1N1)) segment 6 neuraminidase (NA) gene
420	FJ984348	Influenza A virus (A/New York/18/2009(H1N1)) segment 7 matrix protein 2 (M2) and matrix protein 1 (M1) genes
421	FJ984349	Influenza A virus (A/New York/18/2009(H1N1)) segment 8 nuclear export protein (NEP) and nonstructural protein 1 (NS1) genes
422	CY034132	Influenza A virus (A/WSN/1933(H1N1)) segment 4
423	CY034133	Influenza A virus (A/WSN/1933(H1N1)) segment 7
424	CY034134	Influenza A virus (A/WSN/1933(H1N1)) segment 6
425	CY034135	Influenza A virus (A/WSN/1933(H1N1)) segment 5
426	CY034136	Influenza A virus (A/WSN/1933(H1N1)) segment 8
427	CY034137	Influenza A virus (A/WSN/1933(H1N1)) segment 3
428	CY034138	Influenza A virus (A/WSN/1933(H1N1)) segment 2
429	CY034139	Influenza A virus (A/WSN/1933(H1N1)) segment 1
430	CY047776	Influenza A virus (A/Argentina/7649/2009(H1N1)) segment 1 sequence.
431	CY047777	Influenza A virus (A/Argentina/7649/2009(H1N1)) segment 2 sequence.
432	CY047778	Influenza A virus (A/Argentina/7649/2009(H1N1)) segment 3 sequence.
433	CY047779	Influenza A virus (A/Argentina/7649/2009(H1N1)) segment 4 sequence.
434	CY047780	Influenza A virus (A/Argentina/7649/2009(H1N1)) segment 5 sequence.
435	CY047781	Influenza A virus (A/Argentina/7649/2009(H1N1)) segment 6 sequence.
436	CY047782	Influenza A virus (A/Argentina/7649/2009(H1N1)) segment 7 sequence.
437	CY047783	Influenza A virus (A/Argentina/7649/2009(H1N1)) segment 8 sequence.
438	CY047784	Influenza A virus (A/Argentina/7785/2009(H1N1)) segment 1 sequence.
439	CY047785	Influenza A virus (A/Argentina/7785/2009(H1N1)) segment 2 sequence.
440	CY047786	Influenza A virus (A/Argentina/7785/2009(H1N1)) segment 3 sequence.
441	CY047787	Influenza A virus (A/Argentina/7785/2009(H1N1)) segment 4 sequence.
442	CY047788	Influenza A virus (A/Argentina/7785/2009(H1N1)) segment 5 sequence.
443	CY047789	Influenza A virus (A/Argentina/7785/2009(H1N1)) segment 6 sequence.
444	CY047790	Influenza A virus (A/Argentina/7785/2009(H1N1)) segment 7 sequence.
445	CY047791	Influenza A virus (A/Argentina/7785/2009(H1N1)) segment 8 sequence.
446	CY047792	Influenza A virus (A/Argentina/7937/2009(H1N1)) segment 1 sequence.
447	CY047793	Influenza A virus (A/Argentina/7937/2009(H1N1)) segment 2 sequence.
448	CY047794	Influenza A virus (A/Argentina/7937/2009(H1N1)) segment 3 sequence.
449	CY047795	Influenza A virus (A/Argentina/7937/2009(H1N1)) segment 4 sequence.
450	CY047796	Influenza A virus (A/Argentina/7937/2009(H1N1)) segment 5 sequence.
451	CY047797	Influenza A virus (A/Argentina/7937/2009(H1N1)) segment 6 sequence.
452	CY047798	Influenza A virus (A/Argentina/7937/2009(H1N1)) segment 7 sequence.
453	CY047799	Influenza A virus (A/Argentina/7937/2009(H1N1)) segment 8 sequence.
454	CY047800	Influenza A virus (A/Argentina/7953/2009(H1N1)) segment 1 sequence.
455	CY047801	Influenza A virus (A/Argentina/7953/2009(H1N1)) segment 2 sequence.
456	CY047802	Influenza A virus (A/Argentina/7953/2009(H1N1)) segment 3 sequence.
457	CY047803	Influenza A virus (A/Argentina/7953/2009(H1N1)) segment 4 sequence.
458	CY047804	Influenza A virus (A/Argentina/7953/2009(H1N1)) segment 5 sequence.
459	CY047805	Influenza A virus (A/Argentina/7953/2009(H1N1)) segment 6 sequence.
460	CY047806	Influenza A virus (A/Argentina/7953/2009(H1N1)) segment 7 sequence.
461	CY047807	Influenza A virus (A/Argentina/7953/2009(H1N1)) segment 8 sequence.
462	CY047816	Influenza A virus (A/Argentina/7980/2009(H1N1)) segment 1 sequence.
463	CY047817	Influenza A virus (A/Argentina/7980/2009(H1N1)) segment 2 sequence.
464	CY047818	Influenza A virus (A/Argentina/7980/2009(H1N1)) segment 3 sequence.
465	CY047819	Influenza A virus (A/Argentina/7980/2009(H1N1)) segment 4 sequence.
466	CY047820	Influenza A virus (A/Argentina/7980/2009(H1N1)) segment 5 sequence.
467	CY047821	Influenza A virus (A/Argentina/7980/2009(H1N1)) segment 6 sequence.
468	CY047822	Influenza A virus (A/Argentina/7980/2009(H1N1)) segment 7 sequence.
469	CY047823	Influenza A virus (A/Argentina/7980/2009(H1N1)) segment 8 sequence.
470	CY047824	Influenza A virus (A/Argentina/8019/2009(H1N1)) segment 1 sequence.
471	CY047825	Influenza A virus (A/Argentina/8019/2009(H1N1)) segment 2 sequence.
472	CY047826	Influenza A virus (A/Argentina/8019/2009(H1N1)) segment 3 sequence.
473	CY047827	Influenza A virus (A/Argentina/8019/2009(H1N1)) segment 4 sequence.
474	CY047828	Influenza A virus (A/Argentina/8019/2009(H1N1)) segment 5 sequence.
475	CY047829	Influenza A virus (A/Argentina/8019/2009(H1N1)) segment 6 sequence.
476	CY047830	Influenza A virus (A/Argentina/8019/2009(H1N1)) segment 7 sequence.
477	CY047830	Influenza A virus (A/Argentina/8019/2009(H1N1)) segment 7 sequence.
478	CY047832	Influenza A virus (A/Argentina/8551/2009(H1N1)) segment 1 sequence.
479	CY047833	Influenza A virus (A/Argentina/8551/2009(H1N1)) segment 2 sequence.
480	CY047834	Influenza A virus (A/Argentina/8551/2009(H1N1)) segment 3 sequence.
481	CY047835	Influenza A virus (A/Argentina/8551/2009(H1N1)) segment 4 sequence.
482	CY047836	Influenza A virus (A/Argentina/8551/2009(H1N1)) segment 5 sequence.
483	CY047837	Influenza A virus (A/Argentina/8551/2009(H1N1)) segment 6 sequence.
484	CY047838	Influenza A virus (A/Argentina/8551/2009(H1N1)) segment 7 sequence.
485	CY047839	Influenza A virus (A/Argentina/8551/2009(H1N1)) segment 8 sequence.
486	CY047840	Influenza A virus (A/Argentina/8574/2009(H1N1)) segment 1 sequence.
487	CY047841	Influenza A virus (A/Argentina/8574/2009(H1N1)) segment 2 sequence.
488	CY047842	Influenza A virus (A/Argentina/8574/2009(H1N1)) segment 3 sequence.
489	CY047843	Influenza A virus (A/Argentina/8574/2009(H1N1)) segment 4 sequence.
490	CY047844	Influenza A virus (A/Argentina/8574/2009(H1N1)) segment 5 sequence.
491	CY047845	Influenza A virus (A/Argentina/8574/2009(H1N1)) segment 6 sequence.
492	CY047846	Influenza A virus (A/Argentina/8574/2009(H1N1)) segment 7 sequence.
493	CY047847	Influenza A virus (A/Argentina/8574/2009(H1N1)) segment 8 sequence.
494	CY047848	Influenza A virus (A/Argentina/8673/2009(H1N1)) segment 1 sequence.
495	CY047849	Influenza A virus (A/Argentina/8673/2009(H1N1)) segment 2 sequence.
496	CY047850	Influenza A virus (A/Argentina/8673/2009(H1N1)) segment 3 sequence.
497	CY047851	Influenza A virus (A/Argentina/8673/2009(H1N1)) segment 4 sequence.
498	CY047852	Influenza A virus (A/Argentina/8673/2009(H1N1)) segment 5 sequence.
499	CY047853	Influenza A virus (A/Argentina/8673/2009(H1N1)) segment 6 sequence.
500	CY047854	Influenza A virus (A/Argentina/8673/2009(H1N1)) segment 7 sequence.
501	CY047855	Influenza A virus (A/Argentina/8673/2009(H1N1)) segment 8 sequence.
502	CY047856	Influenza A virus (A/Argentina/8989/2009(H1N1)) segment 1 sequence.
503	CY047857	Influenza A virus (A/Argentina/8989/2009(H1N1)) segment 2 sequence.
504	CY047858	Influenza A virus (A/Argentina/8989/2009(H1N1)) segment 3 sequence.
505	CY047859	Influenza A virus (A/Argentina/8989/2009(H1N1)) segment 4 sequence.
506	CY047860	Influenza A virus (A/Argentina/8989/2009(H1N1)) segment 5 sequence.
507	CY047861	Influenza A virus (A/Argentina/8989/2009(H1N1)) segment 6 sequence.
508	CY047862	Influenza A virus (A/Argentina/8989/2009(H1N1)) segment 7 sequence.
509	CY047863	Influenza A virus (A/Argentina/8989/2009(H1N1)) segment 8 sequence.

## Sheet: GenBankIds_Ecoli
	Id	desc
0	U00096	Escherichia coli str. K-12 substr. MG1655
1	FM180568	Escherichia coli 0127:H6 E2348/69 complete genome
2	AE014075	Escherichia coli CFT073
3	CP000802	Escherichia coli HS
4	CP000800	Escherichia coli E24377A
5	AP010958	Escherichia coli O103:H2 str. 12009 DNA
6	AP010960	Escherichia coli O111:H- str. 11128 DNA
7	AE005674	Shigella flexneri 2a str. 301
8	AE014073	Shigella flexneri 2a str. 2457T
9	CP000266	Shigella flexneri 5 str. 8401
10	CP001063	Shigella boydii CDC 3083-94
11	CP000034	Shigella dysenteriae Sd197
12	CP000038	Shigella sonnei Ss046
13	CP000036	Shigella boydii Sb227
14	CP001063	Shigella boydii CDC 3083-94
15	CP001396	Escherichia coli BW2952
16	CU928162	Escherichia coli ED1a chromosome
17	CU928160	Escherichia coli IAI1 chromosome
18	CU928161	Escherichia coli S88 chromosome
19	CU928145	Escherichia coli 55989 chromosome
20	CP001396	Escherichia coli BW2952
21	AP009048	Escherichia coli str. K-12 substr. W3110 DNA
22	CP000468	Escherichia coli APEC O1
23	CP000800	Escherichia coli E24377A
24	CP000970	Escherichia coli SMS-3-5
25	CP000948	Escherichia coli str. K12 substr. DH10B
26	CP001509	Escherichia coli BL21(DE3)
27	CP001969	Escherichia coli IHE3034
28	CP000819	Escherichia coli B str. REL606
29	CP000243	Escherichia coli UTI89
30	FN554766	Escherichia coli 042 complete genome.
31	AM933172	Salmonella enterica subsp. enterica serovar Enteritidis str. P125109 complete genome.
32	AM933173	Salmonella enterica subsp. enterica serovar Gallinarum str. 287/91 complete genome.
33	CP003047	Salmonella enterica subsp. enterica serovar Gallinarum/pullorum str. RKS5078
34	AL513382	Salmonella enterica subsp. enterica serovar Typhi str. CT18
35	FR877557	Salmonella bongori NCTC 12419
36	CP006693	Salmonella enterica subsp. arizonae serovar 62:z36:- str. RKS2983
37	CP001144	Salmonella enterica subsp. enterica serovar Dublin str. CT_02021853
38	CP001120	Salmonella enterica subsp. enterica serovar Heidelberg str. SL476
39	CP001113	Salmonella enterica subsp. enterica serovar Newport str. SL254
40	CP001127	Salmonella enterica subsp. enterica serovar Schwarzengrund str. CVM19633
41	CP000857	Salmonella enterica subsp. enterica serovar Paratyphi C strain RKS4594
42	AL513382	Salmonella enterica subsp. enterica serovar Typhi str. CT18
43	AE014613	Salmonella enterica subsp. enterica serovar Typhi Ty2
44	AE009952	Yersinia pestis KIM10+
45	AE014073	Shigella flexneri 2a str. 2457T
46	FQ312003	Salmonella enterica subsp. enterica serovar Typhimurium SL1344 complete genome.
47	CU928158	Escherichia fergusonii ATCC 35469 chromosome
48	CP003289	Escherichia coli O104:H4 str. 2011C-3493
49	CP001855	Escherichia coli O83:H1 str. NRG 857C
50	CP002185	Escherichia coli W
51	AM286415	Yersinia enterocolitica subsp. enterocolitica 8081 complete genome.
52	AP014855	Escherichia albertii DNA
53	CP016762	Citrobacter freundii strain B38
54	CP000243	Escherichia coli UTI89
55	CP009273	Escherichia coli BW25113
56	CU651637	Escherichia coli LF82 chromosome
57	AP009048	Escherichia coli str. K-12 substr. W3110 DNA
58	HG738867	Escherichia coli str. K-12 substr. MC4100 complete genome.
59	CP010133	Escherichia coli strain C11
60	CP013025	Escherichia coli strain 2009C-3133
61	LN832404	Escherichia coli K-12 genome assembly EcoliK12AG100
62	CP010150	Escherichia coli strain D7
63	CP010235	Escherichia coli strain S40
64	CP010178	Escherichia coli strain H15
65	CP010171	Escherichia coli strain H7
66	CP010183	Escherichia coli strain M3
67	CP010117	Escherichia coli strain C2
68	CP011511	Shigella boydii strain ATCC 9210
69	CP011511	Shigella boydii strain ATCC 9210
70	AM743169	Stenotrophomonas maltophilia K279a complete genome
71	CP009996	Yersinia pestis strain Java9
72	CP000266	Shigella flexneri 5 str. 8401
73	CP012126	Escherichia coli strain DH1Ec104
74	CP012125	Escherichia coli strain DH1Ec095
75	CP012127	Escherichia coli strain DH1Ec169
76	CP010585	Escherichia coli strain C41(DE3)
77	CP012631	Escherichia coli strain SF-173
78	CP013048	Escherichia coli strain RS76 genome.
79	CP016358	Escherichia coli strain K-15KW01
80	CP010145	Escherichia coli strain D5
81	CP012693	Escherichia coli strain FORC_028
82	CP010200	Escherichia coli strain M10
83	CP012635	Escherichia coli strain SF-088
84	CP015912	Escherichia coli strain 210205630
85	CP008697	Escherichia coli strain ST648
86	CP010132	Escherichia coli strain C10
87	CP010151	Escherichia coli strain D8
88	CP007392	Escherichia coli strain ST2747
89	CP007393	Escherichia coli strain ST2747
90	CP011320	Escherichia coli strain SQ37
91	CP012633	Escherichia coli strain SF-166
92	CP009859	Escherichia coli strain ECONIH1
93	CP012625	Escherichia coli strain SF-468
94	CP011018	Escherichia coli strain CI5
95	CP007394	Escherichia coli strain ST2747
96	CP018801	Escherichia coli strain tolC-
97	CP010177	Escherichia coli strain H14
98	CP016007	Escherichia coli strain NGF1
99	CP016894	Bacillus subtilis strain HJ0-6
100	CP016913	Bacillus amyloliquefaciens strain RD7-7
101	CP011495	Escherichia coli strain NCM3722
102	CP010172	Escherichia coli strain H8
103	CP010219	Escherichia coli strain M18
104	CP010121	Escherichia coli strain C4
105	CP011113	Escherichia coli strain RR1
106	CP010238	Escherichia coli strain S50
107	CP007594	Escherichia coli strain SEC470
108	CP014667	Escherichia coli strain ECONIH2
109	CP010221	Escherichia coli strain M19
110	CP010186	Escherichia coli strain M6
111	CP010238	Escherichia coli strain S50
112	CP017631	Escherichia coli SLK172
113	CP016018	Escherichia coli strain ER1821R
114	CP014522	Escherichia coli strain ZH063
115	CP010371	Escherichia coli strain 6409
116	CP013483	Escherichia coli strain Y5
117	CP010134	Escherichia coli strain D1
118	CP015074	Escherichia coli strain Ecol_745
119	CP015228	Escherichia coli strain 09-00049
120	CP015159	Escherichia coli strain Eco889
121	CP015069	Escherichia coli strain Ecol_743
122	CP011938	Escherichia coli strain C43(DE3)
123	CP010876	Escherichia coli strain MNCRE44
124	CP014488	Escherichia coli strain G749
125	CP013253	Escherichia coli strain CQSW20
126	CP010237	Escherichia coli strain S43
127	CP010236	Escherichia coli strain S42
128	CP010167	Escherichia coli strain H3
129	CP016182	Escherichia coli strain EC590
130	CP015138	Escherichia coli strain Ecol_732
131	CP014497	Escherichia coli strain ZH193
132	CP013029	Escherichia coli strain 2012C-4227
133	CP017669	Escherichia coli strain PA20
134	CP017249	Escherichia coli strain NADC 5570/86-24/6565
135	CP010122	Escherichia coli strain C5
136	CP018239	Escherichia coli strain 272
137	CP018241	Escherichia coli strain 319
138	CP018243	Escherichia coli strain 350
139	CP018121	Escherichia coli strain MRSN346355
140	CP018109	Escherichia coli strain MRSN346595
141	CP016497	Escherichia coli strain UPEC 26-1
142	CP013831	Escherichia coli strain CD306
143	CP010129	Escherichia coli strain C9
144	CP010143	Escherichia coli strain D4
145	CP018237	Escherichia coli strain 155
146	CP015241	Escherichia coli strain 2013C-4465
147	CP015023	Escherichia coli strain SRCC 1675
148	CP010160	Escherichia coli strain H1
149	CP010137	Escherichia coli strain D2
150	CP018247	Escherichia coli strain 7784
151	CP018250	Escherichia coli strain 10671
152	CP017844	Escherichia coli strain FMU073332
153	CP015995	Escherichia coli strain S51
154	CP010152	Escherichia coli strain D9
155	CP015020	Escherichia coli strain 28RC1
156	CP018245	Escherichia coli strain 472
157	CP015855	Escherichia coli strain EDL933-1 genome.
158	CP016404	Escherichia coli strain 210221272
159	CP010226	Escherichia coli strain S1
160	CP014583	Escherichia coli strain CFSAN004176
161	CP018770	Escherichia coli strain 2016C-3936C1
162	CP010231	Escherichia coli strain S30
163	CP013663	Escherichia coli strain GB089
164	CP013662	Escherichia coli strain 08-00022
165	CP007391	Escherichia coli strain ST540
166	CP011416	Escherichia coli strain CFSAN029787
167	CP007265	Escherichia coli strain ST540
168	CP007390	Escherichia coli strain ST540
169	CP010148	Escherichia coli strain D6
170	CP015240	Escherichia coli strain 2011C-3911
171	CP015076	Escherichia coli strain Ecol_448
172	CP014092	Escherichia coli strain 268-78-1
173	CP001875	Pantoea ananatis LMG 20103
174	CP009104	Escherichia coli strain RM9387
